# Supplementary material for: Anisandrusbolavenensis sp. nov. (Col.: Curculionidae, Scolytinae, Xyleborini), a new ambrosia beetle from Laos
Source: Biodivers Data J. 2024 Jul 18;12:e130023. doi: 10.3897/BDJ.12.e130023 (PMC11272997; doi:10.3897/BDJ.12.e130023)
Supplement: XML Treatment for Anisandrus hirtus [file BDJ.12.e130023-treatment2.xml]

<!DOCTYPE tp:taxon-treatment
  PUBLIC "-//TaxonX//DTD Taxonomic Treatment Publishing DTD v0 20100105//EN" "tax-treatment-NSO.dtd">
<tp:taxon-treatment xmlns:tp="http://www.plazi.org/taxpub"><tp:treatment-meta><mixed-citation publication-type="journal"><person-group><name><surname>Sittichaya</surname><given-names>Wisut</given-names></name><name><surname>Smith</surname><given-names>Sarah M.</given-names></name></person-group><article-title><italic><tp:taxon-name><tp:taxon-name-part taxon-name-part-type="genus" reg="Anisandrus">Anisandrus</tp:taxon-name-part><tp:taxon-name-part taxon-name-part-type="species" reg="bolavenensis">bolavenensis</tp:taxon-name-part></tp:taxon-name></italic> sp. nov. (Col.: <tp:taxon-name><tp:taxon-name-part taxon-name-part-type="family">Curculionidae</tp:taxon-name-part></tp:taxon-name>, <tp:taxon-name><tp:taxon-name-part taxon-name-part-type="subfamily">Scolytinae</tp:taxon-name-part></tp:taxon-name>, <tp:taxon-name><tp:taxon-name-part taxon-name-part-type="tribe">Xyleborini</tp:taxon-name-part></tp:taxon-name>), a new ambrosia beetle from Laos</article-title><source>Biodivers Data J</source><day>18</day><month>07</month><year>2024</year><volume>12</volume><pub-id pub-id-type="doi">10.3897/BDJ.12.e130023</pub-id></mixed-citation></tp:treatment-meta><tp:nomenclature><tp:taxon-name>
            <object-id xmlns:xlink="http://www.w3.org/1999/xlink" content-type="arpha" xlink:type="simple">43E2B34E-A727-5A10-84D2-AB5C5845DDFE</object-id>
            <tp:taxon-name-part taxon-name-part-type="genus">Anisandrus</tp:taxon-name-part>
            <tp:taxon-name-part taxon-name-part-type="species">hirtus</tp:taxon-name-part>
          </tp:taxon-name><tp:taxon-authority>(Hagedorn, 1904)</tp:taxon-authority></tp:nomenclature><tp:treatment-sec sec-type="materials"><title>Materials</title><list list-type="alpha-lower" list-content="occurrences"><list-item><p><bold>Type status:</bold> <named-content xmlns:xlink="http://www.w3.org/1999/xlink" content-type="dwc:typeStatus" xlink:type="simple">Other material</named-content>. <bold>Occurrence:</bold> recordedBy: <named-content xmlns:xlink="http://www.w3.org/1999/xlink" content-type="dwc:recordedBy" xlink:type="simple">Vít Kubáň</named-content>; individualCount: <named-content xmlns:xlink="http://www.w3.org/1999/xlink" content-type="dwc:individualCount" xlink:type="simple">12</named-content>; sex: <named-content xmlns:xlink="http://www.w3.org/1999/xlink" content-type="dwc:sex" xlink:type="simple">female</named-content>; lifeStage: <named-content xmlns:xlink="http://www.w3.org/1999/xlink" content-type="dwc:lifeStage" xlink:type="simple">Adult</named-content>; disposition: <named-content xmlns:xlink="http://www.w3.org/1999/xlink" content-type="dwc:disposition" xlink:type="simple">NHB</named-content>; occurrenceID: <named-content xmlns:xlink="http://www.w3.org/1999/xlink" content-type="dwc:occurrenceID" xlink:type="simple">7D5E05D6-E0BE-5B50-9D09-13014788C385</named-content>; <bold>Location:</bold> country: <named-content xmlns:xlink="http://www.w3.org/1999/xlink" content-type="dwc:country" xlink:type="simple">Laos PDR</named-content>; stateProvince: <named-content xmlns:xlink="http://www.w3.org/1999/xlink" content-type="dwc:stateProvince" xlink:type="simple">Hua Phan</named-content>; locality: <named-content xmlns:xlink="http://www.w3.org/1999/xlink" content-type="dwc:locality" xlink:type="simple">Phu Phan Mt.[mountain]</named-content>; verbatimElevation: <named-content xmlns:xlink="http://www.w3.org/1999/xlink" content-type="dwc:verbatimElevation" xlink:type="simple">~ 1750 m</named-content>; verbatimCoordinates: <named-content xmlns:xlink="http://www.w3.org/1999/xlink" content-type="dwc:verbatimCoordinates" xlink:type="simple"><named-content content-type="dwc:verbatimCoordinates" xlink:type="simple">20°12'N, 104°01'E</named-content></named-content>; <bold>Identification:</bold> identifiedBy: <named-content xmlns:xlink="http://www.w3.org/1999/xlink" content-type="dwc:identifiedBy" xlink:type="simple">Smith S.</named-content>; <bold>Event:</bold> eventDate: <named-content xmlns:xlink="http://www.w3.org/1999/xlink" content-type="dwc:eventDate" xlink:type="simple">03.vi.2007</named-content></p></list-item></list></tp:treatment-sec><tp:treatment-sec sec-type="Description"><title>Description</title><p>3.4–4.5 mm long (mean = 3.92 mm; n = 5); 1.95–2.53× as long as wide. Body medium size, stout, brown to black in colour, appendages paler; densely covered with fine, long, erect dark brown hair-like setae. Pronotum from dorsal view round (type 1), base with mesonotal mycangial tuft the length of the scutellum; elytral disc convex; lateral side parallel to apical ¼ then rounded to apex; declivity rounded, summit unarmed, posterolateral margins rounded.</p></tp:treatment-sec><tp:treatment-sec sec-type="Distribution"><title>Distribution</title><p>Bhutan, Cambodia, China (Fujian, Guangxi, Jiangxi, Sichuan, Xizang, Yunnan), India (Meghalaya, West Bengal), Laos, Myanmar, Nepal, Taiwan,Thailand, Vietnam, New to Laos (Hua Phan).</p></tp:treatment-sec></tp:taxon-treatment>
